# Supplementary material for: Standardizing and Scaffolding Health Care AI-Chatbot Evaluation: Systematic Review
Source: JMIR AI. 2025 Nov 7;4:e69006. doi: 10.2196/69006 (PMC12639340; doi:10.2196/69006)
Supplement: Multimedia Appendix 1 [file ai_v4i1e69006_app1.xlsx]

## Sheet: Extracted questions
Source	Construct measured	Question
How to Evaluate Health Applications with Conversational User Interface?	Task completion or task success	Does the chatbot successfully retrieve specific information required for the task?
	Task completion or task success	To what degree does the chatbot achieve task completion or success in its designated tasks?
	Result quality	Is the performance of the chatbot adequately measured and reported?
	Data provenance	Is the provenance of the data used by the chatbot clearly defined and appropriate for the task-oriented perspective?
	Data provenance	Is the knowledge base underlying the chatbot evidence-based and relevant to the tasks it performs?
	Data provenance	Does the chatbot's knowledge base include complete data relevant to the tasks it is designed to perform?
	Human-like behavior	To what extent does the chatbot demonstrate human-like behaviors such as problem-solving and influencing user decisions?
	Dialogue efficiency	How efficiently does the chatbot manage dialogues?
	Intellectual limits	Does the chatbot implement mechanisms to recognize and communicate its own limitations?
	Error handling	How does the chatbot handle errors, unexpected user input, or missing data points?
	Data security	Does the chatbot ensure data security, particularly in handling sensitive healthcare information?
	Performance	Is the chatbot's performance, including response times, up to the required standards for healthcare applications?
	Privacy policy	Are the chatbot’s privacy and confidentiality policies clear, easily accessible, and application-specific?
	Privacy policy	Does the chatbot clearly describe how it handles confidential user data?
	Compliance with regulations	Is the data transmission to third parties clearly defined and controlled?
	Compliance with regulations	Are data storage locations and practices compliant with healthcare regulations such as the General Data Protection Regulation and Medical Device Regulation?
	Response relevance	Does the chatbot maintain relevance in its responses throughout the conversation?
	Context-awareness	Is the chatbot context-aware, effectively handling divergent user input?
	Dialogue quality	Does the language used by the chatbot suit the target user group, such as children versus adults?
	Empathy expression	Does the chatbot demonstrate empathy in its interactions, as measured by standards like the interpersonal communication competence scale?
	Usability	Is the chatbot user-friendly?
	Adherence	Do users adhere to using the chatbot in the way it was intended over time?
	Ease of use	Is the chatbot easy to use?
	Engagement	How well does the chatbot engage the users?
	Satisfaction	How satisfied are users with the chatbot’s performance?
	Acceptance	Does the chatbot achieve acceptance among its users (e.g., could be assessed in terms of a classic technology acceptance model (TAM))?
	Patient safety	Does the chatbot maintain patient safety and minimize risks during its operation?
	Appropriateness	Is it appropriate to deliver specific healthcare services to a patient via the chatbot?
	Efficacy or health outcomes	How effective is the chatbot in achieving health outcomes, particularly in the context of evidence-based medicine such as RCTs?
	Efficacy or health outcomes	How to quantify the health outcome and efficacy of the chatbot?
Framework for Guiding the Development of High-Quality Conversational Agents in Healthcare	Accessibility	What is the readability level of the health CA content?
	Accessibility	What is the health literacy of the user?
	Accessibility	What is the required health literacy level for using the health CA?
	Accessibility	Does the health CA provide alternatives for written in- and output (e.g., icons, images, voice as text alternatives)?
	Accessibility	Is the contrast between text and background color at least 4.5:1?
	Accessibility	Is it possible to resize the text?
	Accessibility	Are accessibility guidelines of the used service channel applied (e.g., WCAG, UAAG, Android/Apple Accessibility Guidelines)?
	Ease of Use	Are technical issues analyzed and addressed?
	Ease of Use	Is usability assessed using the Bot Usability Scale (BUS-11)?
	Ease of Use	Are the suggested 11 heuristic criteria for health CA design considered?
	Engagement	Is the goal/task completion rate measured?
	Engagement	Is the retention rate tracked?
	Engagement	Is the speed of task completion analyzed?
	Engagement	Is user satisfaction assessed (e.g., using the Net Promoter Score)?
	Engagement	Is dialogue efficiency measured?
	Classifier Performance	Is precision measured?
	Classifier Performance	Is recall measured?
	Classifier Performance	Is the F-Score measured?
	Classifier Performance	Is accuracy measured?
	Flexibility in Dialogue Handling	Can the health CA deal with answers to questions that give more information than requested?
	Flexibility in Dialogue Handling	Can the health CA deal with answers to questions that give different information than requested?
	Flexibility in Dialogue Handling	Can the health CA deal with answers to questions that give less information than requested?
	Flexibility in Dialogue Handling	Can the health CA deal with negatively specified information?
	Flexibility in Dialogue Handling	Can the health CA handle ‘help’ sub-dialogues initiated by the user?
	Flexibility in Dialogue Handling	Can the health CA reformulate an utterance on request?
	Flexibility in Dialogue Handling	Does the health CA deal with ‘non-help’ sub-dialogues initiated by the user?
	Flexibility in Dialogue Handling	Can the health CA handle inconsistent information?
	Content Accuracy	Is the underlying knowledge base evidence-based?
	Content Accuracy	Were healthcare professionals involved in the content development of the health CA?
	Content Accuracy	Is there a maintenance process for the information included in the health CA?
	Content Accuracy	Is information on the developer or content provider of the health CA provided?
	Content Accuracy	Were patient organizations involved in the development of the health CA?
	Context Awareness	Does the health CA reliably recognize context switches?
	Context Awareness	Is the health CA able to clarify the context when it is not clearly formulated?
	Context Awareness	Is the CA using personal user data to contextualize the request/question and generate answers?
	Error Tolerance	Is the fallback rate monitored to assess the chatbot's understanding of user inputs?
	Security	Is ISO/IEC 27001 or another recognized standard related to information security management applied?
	Security	Is an assessment of information security risks and potential consequences available?
	Security	Was a secure-by-design process pursued?
	Security	Are processes or measures in place for managing reliability and maintenance of third-party software and components used in the health CA?
	Security	Is a process to prevent unauthorized access and modification to the source code and knowledge base of the health CA in place?
	Security	Is an information security policy available for the user?
	Security	Is the security of the health CA tested on a regular basis?
	Security	Is a process in place for reporting, identifying, assessing, logging, and responding to security vulnerabilities?
	Security	Is data encryption used for encrypting user data?
	Security	Is user authentication, authorization, and session management implemented?
	Security	Are standard operating procedures in place for processing personal identifiable information according to the privacy statement?
	Security	Is a privacy statement available for the user?
	Security	Is the health CA compliant with the current regulations about data privacy?
	Appropriateness of Responses	Does the CA provide an appropriate proportion of responses to users’ questions or answers?
	Appropriateness of Responses	Does the user feel the CA understands their needs and helps achieve their goals?
	Appropriateness of Responses	Does the CA provide the appropriate amount of information?
	Appropriateness of Responses	Does the CA only give the information needed?
	Appropriateness of Responses	Does the user feel the CA’s responses are accurate?
	Appropriateness of Responses	Does the user feel the CA’s responses are adapted to their characteristics/conditions?
	Appropriateness of Responses	Does the CA provide relevant suggestions that offer additional relevant information?
	Comprehensibility	Is communicating with the CA clear?
	Comprehensibility	Is the CA able to keep track of context?
	Comprehensibility	Are the CA’s responses easy to understand?
	Speed of Response	Is the average time needed for the CA to post a reply satisfactory?
	Speed of Response	Is the user’s waiting time for a response from the CA aligned with their expectation?
	Empathy	Does the CA include techniques for sentiment and emotion analysis?
	Empathy	Does the user feel the CA appreciates what their experiences feel like?
	Empathy	Does the CA realize how strongly the user feels about certain topics discussed?
	Empathy	Does the CA understand the user's words as well as their feelings?
	Linguistic Accuracy	What is the percentage of grammatically incorrect sentences in the CA’s responses?
	Linguistic Accuracy	What is the percentage of grammatically incorrect words in the CA’s responses?
	Linguistic Accuracy	What is the percentage of wrong use of terms in the CA’s responses?
	Linguistic Accuracy	Does the user feel the CA’s responses are linguistically accurate?
	Response Understanding	Does the user think the CA understands them?
	Response Understanding	Does the user think the CA usually understands everything they say?
	Aesthetics	Does the user like the background color?
	Aesthetics	Is the font type of the CA well readable?
	Aesthetics	Is the font size appropriate for the user?
	Aesthetics	Does the user like the button color?
	Aesthetics	Does the user like the button shape?
	Aesthetics	Are the icons easy to understand?
Foundation metrics for evaluating effectiveness of healthcare conversations powered by generative AI	Intrinsic Issues	Are there any linguistic issues or irrelevant responses in the chatbot’s dialogue?
	Relevance (SSI)	Is the generated response relevant to the user’s query?
	Robustness	How resilient is the chatbot to disruptions or unexpected inputs?
	Generalization	How well does the chatbot perform on tasks that are unfamiliar or outside its primary training?
	Conciseness	Are the chatbot's responses concise and to the point?
	Up-to-dateness	Are the chatbot’s responses up-to-date with current knowledge and practices?
	Groundedness	Are the responses generated by the chatbot factually valid?
	Safety and Security	Do the chatbot's responses comply with ethical guidelines and avoid harmful content?
	Privacy	How effectively does the chatbot protect sensitive user information?
	Bias	Is there any bias in the chatbot’s responses towards specific populations?
	Interpretability	Can users easily understand how the chatbot’s responses are generated?
	Emotional Support	Does the chatbot effectively integrate and respond to user emotions?
	Health Literacy	Can users with varying levels of health knowledge easily understand the chatbot’s responses?
	Fairness	Does the chatbot consistently provide quality and fair responses across different demographics?
	Personalization	Does the chatbot personalize its conversations to the individual user’s needs and history?
	Memory Efficiency	How efficiently does the chatbot use memory during its operations?
	FLOP	How many floating-point operations are required by the chatbot?
	Token Limit	How well does the chatbot manage the number of tokens used in its responses?
	Number of Parameters	What is the data processing and learning capacity of the model as indicated by the number of parameters?
Ethical Incorporation of Artificial Intelligence into Neurosurgery: A Generative Pretrained Transformer Chatbot-Based, Human-Modified Approach	Utility	How useful is the AI system in assisting neurosurgical procedures?
	Efficacy	Does the AI system improve the accuracy and outcomes of neurosurgical interventions compared to traditional methods?
	Safety	Are there any safety concerns associated with using the AI system in neurosurgery, and how are these being mitigated?
	Sustainability	How does the AI system adapt to new medical findings and maintain its performance over time?
	Ethical Adherence	How frequently are ethical audits conducted, and what criteria are used to evaluate the AI system's adherence to ethical guidelines?
	Impact on Patient Care	How does the AI system impact patient care, and what measures are in place to ensure patient safety and privacy?
	Transparency and Accountability	What mechanisms are in place to ensure transparency and accountability of the AI system?
	Regulatory Compliance	How does the AI system ensure compliance with national and international regulations and standards?
Information quality of conversational agents in healthcare	Accuracy	How accurate and error-free is the information provided by the conversational agent?
	Appropriateness	Is the information relevant and suitable for the user's context and needs?
	Empathy	How well does the agent recognize and respond to users' emotional needs?
	Completeness	Does the agent provide all necessary information without omissions?
	Timeliness	Is the information delivered at the right time and is it up-to-date?
	Consistency	Is the information provided uniformly and coherently?
	Helpfulness	How useful and practical is the information for the user?
	Clearness	Is the information easy to understand and unambiguous?
	Trustworthiness	Is the information credible and reliable?
	Relevance	Is the information pertinent to the user's inquiries and needs?
	Repetitiveness	Does the agent avoid unnecessary repetition in the information provided?
	Accessibility	Is the information easily accessible to users?
	Conciseness	Is the information brief and to the point?
	Realisability	Is the information realistic and practical?
	Understandability	Is the information easily comprehensible?
	Likability	Is the information presented in an engaging and pleasant manner?
	Amount of Information	Does the agent provide an appropriate quantity of information?
	Knowledge Base	How well does the knowledge base support the agent's responses?
	Information Sources	Are the information sources reliable and relevant?
	Response Time	How quickly does the agent provide responses?
	User Interface	Is the user interface well-designed and easy to use?
	Database Reaction Rules	Are the database reaction rules effective in guiding the agent's responses?
	Agent's Understanding of Human Language	How well does the agent understand and process human language inputs?
	Agent's Language	Is the language used by the agent appropriate and understandable?
	Response Content	How relevant and clear is the response content?
	Text Length of Responses	Is the text length of responses appropriate for easy comprehension?
	User Guidance	Does the agent provide adequate user guidance?
	Health Literacy	Do users have the health literacy needed to understand and use the information provided?
	Agent Literacy	Do users have the agent literacy needed to effectively use the conversational agent?
	User Involvement	To what extent are users involved in the design and improvement of the agent?
	Experience	How does the agent impact the overall user experience?
	Satisfaction	How satisfied are users with the information and interaction provided by the agent?
	Continuance Intention	What is the users’ intention to continue using the agent?
	Adoption	How well is the agent adopted by users initially?
	Actual Behavior Changes	How does the agent change users’ actual behaviors in managing their health?
	Trust	How much trust do users have in the information provided by the agent?
	Quality of Care	How does the agent’s information impact the quality of care provided?
	Risk of Harm	What is the potential risk of harm due to incorrect information provided by the agent?
	Assess IQ	How are the IQ dimensions identified and measured to determine the quality of information provided by the agent?
	Identify IQ Issues	What are the common IQ issues identified from the assessment?
	Analyze Problem Areas	What factors are influencing the identified IQ issues, and how do they impact the IQ?
	Propose Solutions/Strategies	What strategies or solutions can be developed and implemented to address the identified problems and improve the IQ of the conversational agents?
Evaluation framework for conversational agents with artificial intelligence in health interventions: a systematic scoping review	Stability (system uptime/failure rates)	How often is the system operational versus experiencing failures?
	Performance consistency	Does the system maintain consistent performance over time?
	Standards adherence (terminology, interoperability, security)	Does the system comply with established standards for terminology, interoperability, and security?
	User satisfaction	How satisfied are users with the system?
	Workflow "fit"	How well does the system integrate into existing workflows?
	Learning curve (design)	How easy is it for users to learn to use the system effectively?
	Cognitive performance/errors	How does the system impact users' cognitive load and error rates?
	Reliability	How dependable is the system in performing its intended functions?
	Changes in care processes (time)	How does the system impact the time required to complete care processes?
	Changes in outcomes (system performance/health)	How does the system affect health outcomes and overall system performance?
	Changes in process, outcome, coverage, and costs	How does the system impact care processes, health outcomes, service coverage, and associated costs?
	Total cost of implementation and health impact	What is the overall cost of implementing the system, and how does it impact health outcomes?
	Error rates	How frequently do errors occur when using the system?
	Learning curve of users	How quickly and effectively can users learn to use the system?
	Changes in policy, practices attributable to the system	How does the system lead to changes in policies and practices?
	Adaptability and extendibility to new use-cases	How adaptable and extendable is the system to new scenarios and different use cases?
Conversational Agents in Health Care: Expert Interviews to Inform the Definition, Classification, and Conceptual Framework	Usability Assessment	How do users perceive the usability of the CA beyond standard A/B testing methods?
	Usability Assessment	What qualitative insights can be gathered about users' experiences with the CA?
	Usability Assessment	How effective are standardized usability tools like the System Usability Scale or the Chatbot Usability Scale in measuring the usability of CAs?
	User Engagement	How does user engagement with the CA evolve over time in longitudinal interventions?
	User Engagement	What factors influence sustained user engagement with CAs?
	Intervention Efficacy and Effectiveness	How effectively do the conversational turns of the CA meet its intended objectives during initial content development?
	Intervention Efficacy and Effectiveness	What measures can be used to evaluate the real-world effectiveness of the CA?
	Technical Evaluation	How can technical robustness (such as the absence of crashes and bugs) of the CA be ensured during its development?
	Technical Evaluation	What are effective methods to evaluate the credibility of the content provided by the CA?
	Technical Evaluation	How can data privacy and security be best evaluated and ensured in the development and deployment of CAs?
	Iterative Process of Evaluation	How can the iterative evaluation process be optimized to enhance the development and refinement of CAs?
	Iterative Process of Evaluation	What strategies can be used to effectively incorporate test results into ongoing CA development?
	Economic Evaluation	What are the most effective methods for conducting economic evaluations of CAs at each stage of development?
	Economic Evaluation	How can the cost-effectiveness of CAs be evaluated to ensure economic viability beyond clinical trials?
	Implementation Considerations	How should the framework be modified to better differentiate between evaluation and implementation phases?
	Implementation Considerations	What distinct skill sets are required for effective implementation versus evaluation of CAs?
Developing a Technical-Oriented Taxonomy to Define Archetypes of Conversational Agents in Health Care: Literature Review and Cluster Analysis	Personality of CA	Does the conversational agent have a simple or complex personality?
	Personality of CA	How does this personality align with the needs of its users?
	Embodiment	Is the agent embodied as an avatar, a physical robot, or not embodied at all?
	Embodiment	How does this embodiment affect user interaction and engagement?
	Application Technology	What type of technology is the conversational agent embedded in (virtual reality, augmented reality, vocal, normal)?
	Application Technology	How does this choice of technology enhance the user experience?
	Intelligence Framework	Is the agent rule-based or does it incorporate self-learning capabilities?
	Intelligence Framework	How do these features support the agent's functionality and adaptability to user needs?
	Context	Is the conversational agent designed for a general-purpose or a domain-specific setting?
	Context	How well does it perform in its intended context?
	Service Duration	Is the agent designed as an ad hoc supporter, persistent companion, or temporary advisor?
	Service Duration	How effective is the agent in fulfilling its role over the designated service duration?
	Human Involvement	Does the agent interaction involve a dyad, triad, or quadriad of participants?
	Human Involvement	How does this level of human involvement impact the effectiveness of the agent?
	Input and Output Mode	What are the primary modes of input and output (written, spoken, visual, hybrid, haptic) for the agent?
	Input and Output Mode	How do these choices affect usability and accessibility for users?
	Service Channel	Through which channels (smartphone-embedded, software, social media, website, smart speaker) is the agent accessible?
	Service Channel	How do these channels facilitate user access and engagement?
	Device	On which devices (PC, mobile device, both, other) is the agent available?
	Device	How does this affect the user's ability to interact with the agent?
	Language	Does the agent support single or multiple languages?
	Language	How does this language support cater to the diverse linguistic needs of users?
	Integration Mode	Is the agent a stand-alone system or part of a larger system?
	Integration Mode	How does this integration affect the agent's functionality and interoperability with other systems?
	Internet Access	Does the agent require internet access to function, or can it operate offline?
	Internet Access	How does this connectivity requirement affect its usability in different environments?
	Hosting	Where is the agent's data hosted (locally, outsourced, other)?
	Hosting	How does the choice of hosting impact the security and performance of the agent?
	Data Exchange with Third-Party Device or Service	Does the agent access or store data with third-party devices or services?
	Data Exchange with Third-Party Device or Service	What measures are in place to ensure the security and privacy of this data exchange?
	Data Privacy	What privacy policies and data encryption methods are employed to protect user data?
	Data Privacy	How transparent and secure are these practices?
Evaluation of the Current State of Chatbots for Digital Health: Scoping Review	Chatbot Characteristics	What age group is the chatbot designed for?
	Chatbot Characteristics	Under what category (e.g., health and fitness) does the chatbot fall?
	Chatbot Characteristics	Who developed the chatbot?
	Chatbot Characteristics	What is the size of the chatbot application?
	Chatbot Characteristics	What identity, name, and gender does the chatbot reveal about itself?
	User Backgrounds	Does the chatbot collect users’ demographic information such as name, gender, or age during conversations?
	Communication Models	What types of media and modalities (text, speech, image, gif, animation, video, emoji) does the chatbot use for communication?
	Communication Models	Is the chatbot scripted with predetermined responses or does it use AI techniques for dynamic conversation?
	Building Relational Capacity	Can the chatbot engage in casual conversations that are not solely task-oriented to foster social connections?
	Building Relational Capacity	Does the chatbot demonstrate empathy and provide emotional support in response to users’ emotional expressions?
	Building Relational Capacity	How does the chatbot incorporate humor to enhance user engagement and enjoyment?
	Building Relational Capacity	Does the chatbot self-disclose information to foster trust and intimacy with users?
	Building Relational Capacity	Does the chatbot periodically assess the conversation’s progress and make necessary adjustments?
	Personalization	Does the chatbot construct user models (implicit and explicit) for personalization?
	Personalization	How is the content of the conversation personalized (e.g., feedback, reminders, warnings)?
	Personalization	How is the user interface personalized (e.g., font size changes)?
	Personalization	What delivery channels (voice or text messages) are personalized?
	Personalization	How does the chatbot adapt its functionality, such as offering free or paid versions?
	Interaction	What is the primary purpose of the chatbot (e.g., therapy, training, education)?
	Interaction	Who are the target users (general public, health students, health professionals)?
	Response to Suicidal Thoughts	How does the chatbot respond to users expressing suicidal thoughts, and how effective is its crisis management capability?
	In-App User Experience	How do users rate their in-app experience in terms of convenience, satisfaction, and usefulness?
	In-App User Experience	What impact does the chatbot have on health-related behaviors and outcomes (e.g., changes in dietary habits, physical activity levels, weight, blood pressure)?
To chat or bot to chat: Ethical issues with using chatbots in mental health	Non-maleficence	How does the chatbot avoid causing physical, social, or mental harm to users?
	Beneficence	How does the chatbot ensure that its interventions do good and provide real benefits to users?
	Respect for Autonomy	In what ways does the chatbot respect users’ values and choices?
	Justice	How does the chatbot ensure it treats users without unfair bias, discrimination, or inequity?
	Explicability	How does the chatbot provide sufficient transparency about its nature and effects?
	Explicability	How is accountability for the chatbot’s design and deployment ensured?
Achieving health equity through conversational AI: A roadmap for design and implementation of inclusive chatbots in healthcare	Feasibility Study	What are the usage patterns of conversational AI in healthcare settings?
	Feasibility Study	How satisfied are users with conversational AI in healthcare?
	Feasibility Study	How confident are they in its effectiveness?
	Uptake and Engagement in Marginalized Communities	How is conversational AI being adopted and engaged with in marginalized communities within healthcare?
	Regular Auditing	How can regular auditing of conversational AI be set up to evaluate multiple outcomes across various methodological designs?
	Sustainability of Conversational AI	How sustainable is the use of conversational AI within healthcare and community settings, considering factors like cost-effectiveness?
